# Supplementary material for: Starving infecund widow spiders maintain sexual attractiveness and trade off safety for enhanced prey capture
Source: iScience. 2024 Aug 13;27(9):110722. doi: 10.1016/j.isci.2024.110722 (PMC11396026; doi:10.1016/j.isci.2024.110722)
Supplement: Table S1. Raw data from all experiments of the study and basis to generate figures 2–4, too large to fit in a PDF, related to STAR Methods [file mmc1.xlsx]

## Sheet: mass
treatment	spider	week	mass	cohort
Fed	David	0	0.1065	spring
Starved	Faize	0	0.0836	spring
Fed	Alice	0	0.0761	spring
Starved	Coriander	0	0.0702	spring
Fed	Justine	0	0.1249	spring
Starved	Shade	0	0.1184	spring
Fed	Abe	0	0.0728	spring
Starved	Alf	0	0.0705	spring
Fed	GCI 17	0	0.066	spring
Starved	GCK 4	0	0.091	spring
Fed	GBJ 30	0	0.1246	spring
Starved	GCG 11	0	0.1157	spring
Fed	GCD 23	0	0.1186	spring
Starved	GCH 32	0	0.1177	spring
Fed	Carravagio	0	0.1045	spring
Starved	GCH 20	0	0.0946	spring
Fed	Dahlia	0	0.0826	spring
Starved	GCC 28	0	0.0724	spring
Fed	GCH 18	0	0.1188	spring
Starved	GCH 46	0	0.1138	spring
Fed	GCD 27	0	0.0954	spring
Starved	GCF 36	0	0.1042	spring
Fed	GBN 13	0	0.0838	spring
Starved	GCC 7	0	0.0911	spring
Fed	GCD 3	0	0.1113	spring
Starved	Bryony	0	0.1111	spring
Fed	GBM 14	0	0.1463	spring
Starved	GCA 18	0	0.1599	spring
Fed	GBV 53	0	0.1187	spring
Starved	Kelly	0	0.1037	spring
Fed	GBR 17	0	0.1064	spring
Starved	GBW 7	0	0.1065	spring
Fed	Clove	0	0.0842	spring
Starved	Frodo	0	0.0683	spring
Fed	GBM 6	0	0.1	spring
Starved	GBN 4	0	0.1	spring
Fed	GBM 19	0	0.0815	spring
Starved	GBN 14	0	0.0961	spring
Fed	David	1	0.0971	spring
Starved	Faize	1	0.0798	spring
Fed	Alice	1	0.0693	spring
Starved	Coriander	1	0.0743	spring
Fed	Justine	1	0.1136	spring
Starved	Shade	1	0.103	spring
Fed	Abe	1	0.0646	spring
Starved	Alf	1	0.0648	spring
Fed	GCI 17	1	0.0675	spring
Starved	GCK 4	1	0.0773	spring
Fed	GBJ 30	1	0.1204	spring
Starved	GCG 11	1	0.1067	spring
Fed	GCD 23	1	0.1028	spring
Starved	GCH 32	1	0.0958	spring
Fed	Carravagio	1	0.0844	spring
Starved	GCH 20	1	0.0842	spring
Fed	Dahlia	1	0.0762	spring
Starved	GCC 28	1	0.0623	spring
Fed	GCH 18	1	0.1073	spring
Starved	GCH 46	1	0.1002	spring
Fed	GCD 27	1	0.0928	spring
Starved	GCF 36	1	0.0919	spring
Fed	GBN 13	1	0.0806	spring
Starved	GCC 7	1	0.0776	spring
Fed	GCD 3	1	0.0965	spring
Starved	Bryony	1	0.089	spring
Fed	GBM 14	1	0.1224	spring
Starved	GCA 18	1	0.1355	spring
Fed	GBV 53	1	0.1172	spring
Starved	Kelly	1	0.0994	spring
Fed	GBR 17	1	0.103	spring
Starved	GBW 7	1	0.094	spring
Fed	Clove	1	0.076	spring
Starved	Frodo	1	0.0577	spring
Fed	GBM 6	1	0.0828	spring
Starved	GBN 4	1	0.0859	spring
Fed	GBM 19	1	0.0876	spring
Starved	GBN 14	1	0.0834	spring
Fed	David	2	0.0942	spring
Starved	Faize	2	0.0774	spring
Fed	Alice	2	0.0713	spring
Starved	Coriander	2	0.0736	spring
Fed	Justine	2	0.1056	spring
Starved	Shade	2	0.0984	spring
Fed	Abe	2	0.0616	spring
Starved	Alf	2	0.0619	spring
Fed	GCI 17	2	0.062	spring
Starved	GCK 4	2	0.0764	spring
Fed	GBJ 30	2	0.1152	spring
Starved	GCG 11	2	0.102	spring
Fed	GCD 23	2	0.0964	spring
Starved	GCH 32	2	0.0913	spring
Fed	Carravagio	2	0.0805	spring
Starved	GCH 20	2	0.0774	spring
Fed	Dahlia	2	0.0722	spring
Starved	GCC 28	2	0.062	spring
Fed	GCH 18	2	0.1028	spring
Starved	GCH 46	2	0.0984	spring
Fed	GCD 27	2	0.0812	spring
Starved	GCF 36	2	0.0889	spring
Fed	GBN 13	2	0.0755	spring
Starved	GCC 7	2	0.0744	spring
Fed	GCD 3	2	0.09	spring
Starved	Bryony	2	0.0835	spring
Fed	GBM 14	2	0.1175	spring
Starved	GCA 18	2	0.1304	spring
Fed	GBV 53	2	0.1105	spring
Starved	Kelly	2	0.0949	spring
Fed	GBR 17	2	0.1007	spring
Starved	GBW 7	2	0.0871	spring
Fed	Clove	2	0.0797	spring
Starved	Frodo	2	0.0531	spring
Fed	GBM 6	2	0.0804	spring
Starved	GBN 4	2	0.0789	spring
Fed	GBM 19	2	0.0838	spring
Starved	GBN 14	2	0.0804	spring
Fed	David	3	0.0896	spring
Starved	Faize	3	0.0754	spring
Fed	Alice	3	0.0629	spring
Starved	Coriander	3	0.0701	spring
Fed	Justine	3	0.104	spring
Starved	Shade	3	0.1042	spring
Fed	Abe	3	0.059	spring
Starved	Alf	3	0.0605	spring
Fed	GCI 17	3	0.0578	spring
Starved	GCK 4	3	0.0731	spring
Fed	GBJ 30	3	0.1089	spring
Starved	GCG 11	3	0.099	spring
Fed	GCD 23	3	0.093	spring
Starved	GCH 32	3	0.0874	spring
Fed	Carravagio	3	0.0743	spring
Starved	GCH 20	3	0.0781	spring
Fed	Dahlia	3	0.0673	spring
Starved	GCC 28	3	0.0582	spring
Fed	GCH 18	3	0.1012	spring
Starved	GCH 46	3	0.0952	spring
Fed	GCD 27	3	0.0756	spring
Starved	GCF 36	3	0.0866	spring
Fed	GBN 13	3	0.0719	spring
Starved	GCC 7	3	0.0717	spring
Fed	GCD 3	3	0.0858	spring
Starved	Bryony	3	0.0789	spring
Fed	GBM 14	3	0.1109	spring
Starved	GCA 18	3	0.1263	spring
Fed	GBV 53	3	0.1071	spring
Starved	Kelly	3	0.0924	spring
Fed	GBR 17	3	0.0959	spring
Starved	GBW 7	3	0.0815	spring
Fed	Clove	3	0.0775	spring
Starved	Frodo	3	0.0467	spring
Fed	GBM 6	3	0.0756	spring
Starved	GBN 4	3	0.0671	spring
Fed	GBM 19	3	0.0798	spring
Starved	GBN 14	3	0.0776	spring
Fed	David	4	0.0841	spring
Starved	Faize	4	0.0704	spring
Fed	Alice	4	0.0731	spring
Starved	Coriander	4	0.0674	spring
Fed	Justine	4	0.0984	spring
Starved	Shade	4	0.0919	spring
Fed	Abe	4	0.0563	spring
Starved	Alf	4	0.0565	spring
Fed	GCI 17	4	0.0627	spring
Starved	GCK 4	4	0.0688	spring
Fed	GBJ 30	4	0.1025	spring
Starved	GCG 11	4	0.0935	spring
Fed	GCD 23	4	0.0865	spring
Starved	GCH 32	4	0.0816	spring
Fed	Carravagio	4	0.0684	spring
Starved	GCH 20	4	0.0767	spring
Fed	Dahlia	4	0.0624	spring
Starved	GCC 28	4	0.0531	spring
Fed	GCH 18	4	0.0964	spring
Starved	GCH 46	4	0.1085	spring
Fed	GCD 27	4	0.074	spring
Starved	GCF 36	4	0.0841	spring
Fed	GBN 13	4	0.0742	spring
Starved	GCC 7	4	0.0726	spring
Fed	GCD 3	4	0.0835	spring
Starved	Bryony	4	0.0829	spring
Fed	GBM 14	4	0.107	spring
Starved	GCA 18	4	0.122	spring
Fed	GBV 53	4	0.1035	spring
Starved	Kelly	4	0.1078	spring
Fed	GBR 17	4	0.1058	spring
Starved	GBW 7	4	0.09	spring
Fed	Clove	4	0.0987	spring
Starved	Frodo	4	0.0541	spring
Fed	GBM 6	4	0.0737	spring
Starved	GBN 4	4	NA	spring
Fed	GBM 19	4	0.0754	spring
Starved	GBN 14	4	0.0914	spring
Fed	David	5	0.0841	spring
Starved	Faize	5	0.068	spring
Fed	Alice	5	0.0699	spring
Starved	Coriander	5	0.0611	spring
Fed	Justine	5	0.0943	spring
Starved	Shade	5	0.0891	spring
Fed	Abe	5	0.053	spring
Starved	Alf	5	0.0538	spring
Fed	GCI 17	5	0.0638	spring
Starved	GCK 4	5	0.0685	spring
Fed	GBJ 30	5	0.1006	spring
Starved	GCG 11	5	0.0855	spring
Fed	GCD 23	5	0.0792	spring
Starved	GCH 32	5	0.0759	spring
Fed	Carravagio	5	0.0651	spring
Starved	GCH 20	5	0.0739	spring
Fed	Dahlia	5	0.0571	spring
Starved	GCC 28	5	0.0511	spring
Fed	GCH 18	5	0.0892	spring
Starved	GCH 46	5	0.0977	spring
Fed	GCD 27	5	0.0705	spring
Starved	GCF 36	5	0.0768	spring
Fed	GBN 13	5	0.0625	spring
Starved	GCC 7	5	0.067	spring
Fed	GCD 3	5	0.0755	spring
Starved	Bryony	5	0.076	spring
Fed	GBM 14	5	0.0965	spring
Starved	GCA 18	5	0.1161	spring
Fed	GBV 53	5	0.1029	spring
Starved	Kelly	5	0.0982	spring
Fed	GBR 17	5	0.0988	spring
Starved	GBW 7	5	0.0819	spring
Fed	Clove	5	0.0935	spring
Starved	Frodo	5	0.0535	spring
Fed	GBM 6	5	0.0821	spring
Starved	GBN 4	5	NA	spring
Fed	GBM 19	5	0.0732	spring
Starved	GBN 14	5	0.0681	spring
Fed	David	6	0.0783	spring
Starved	Faize	6	0.0585	spring
Fed	Alice	6	0.0676	spring
Starved	Coriander	6	0.0579	spring
Fed	Justine	6	0.0884	spring
Starved	Shade	6	0.0846	spring
Fed	Abe	6	0.0495	spring
Starved	Alf	6	0.0511	spring
Fed	GCI 17	6	0.0553	spring
Starved	GCK 4	6	0.0636	spring
Fed	GBJ 30	6	0.0959	spring
Starved	GCG 11	6	0.0846	spring
Fed	GCD 23	6	0.0728	spring
Starved	GCH 32	6	0.0685	spring
Fed	Carravagio	6	0.0599	spring
Starved	GCH 20	6	0.0686	spring
Fed	Dahlia	6	0.0545	spring
Starved	GCC 28	6	0.0475	spring
Fed	GCH 18	6	0.0851	spring
Starved	GCH 46	6	0.0938	spring
Fed	GCD 27	6	0.0658	spring
Starved	GCF 36	6	0.0711	spring
Fed	GBN 13	6	0.0581	spring
Starved	GCC 7	6	0.0636	spring
Fed	GCD 3	6	0.0704	spring
Starved	Bryony	6	0.069	spring
Fed	GBM 14	6	0.0925	spring
Starved	GCA 18	6	0.1074	spring
Fed	GBV 53	6	0.0964	spring
Starved	Kelly	6	0.0936	spring
Fed	GBR 17	6	0.0911	spring
Starved	GBW 7	6	0.0771	spring
Fed	Clove	6	0.0855	spring
Starved	Frodo	6	0.0442	spring
Fed	GBM 6	6	0.0776	spring
Starved	GBN 4	6	NA	spring
Fed	GBM 19	6	0.0671	spring
Starved	GBN 14	6	0.0627	spring
Fed	David	7	0.0773	spring
Starved	Faize	7	0.0616	spring
Fed	Alice	7	0.062	spring
Starved	Coriander	7	0.0564	spring
Fed	Justine	7	0.0801	spring
Starved	Shade	7	0.081	spring
Fed	Abe	7	0.0468	spring
Starved	Alf	7	0.0475	spring
Fed	GCI 17	7	0.0488	spring
Starved	GCK 4	7	0.0595	spring
Fed	GBJ 30	7	0.0909	spring
Starved	GCG 11	7	0.0788	spring
Fed	GCD 23	7	0.072	spring
Starved	GCH 32	7	0.0718	spring
Fed	Carravagio	7	0.0502	spring
Starved	GCH 20	7	0.0675	spring
Fed	Dahlia	7	0.0542	spring
Starved	GCC 28	7	0.0449	spring
Fed	GCH 18	7	0.0797	spring
Starved	GCH 46	7	0.0901	spring
Fed	GCD 27	7	0.0602	spring
Starved	GCF 36	7	0.0685	spring
Fed	GBN 13	7	0.0569	spring
Starved	GCC 7	7	0.0603	spring
Fed	GCD 3	7	0.0647	spring
Starved	Bryony	7	0.0635	spring
Fed	GBM 14	7	0.0856	spring
Starved	GCA 18	7	0.1026	spring
Fed	GBV 53	7	0.1009	spring
Starved	Kelly	7	0.0896	spring
Fed	GBR 17	7	0.0887	spring
Starved	GBW 7	7	0.0729	spring
Fed	Clove	7	0.0794	spring
Starved	Frodo	7	0.0375	spring
Fed	GBM 6	7	0.0716	spring
Starved	GBN 4	7	NA	spring
Fed	GBM 19	7	0.0613	spring
Starved	GBN 14	7	0.06	spring
Fed	David	8	0.0656	spring
Starved	Faize	8	0.059	spring
Fed	Alice	8	0.0511	spring
Starved	Coriander	8	0.0541	spring
Fed	Justine	8	0.0713	spring
Starved	Shade	8	0.0794	spring
Fed	Abe	8	0.0389	spring
Starved	Alf	8	0.0452	spring
Fed	GCI 17	8	0.0419	spring
Starved	GCK 4	8	0.0579	spring
Fed	GBJ 30	8	0.0811	spring
Starved	GCG 11	8	0.0763	spring
Fed	GCD 23	8	0.0646	spring
Starved	GCH 32	8	0.0636	spring
Fed	Carravagio	8	0.0524	spring
Starved	GCH 20	8	0.0632	spring
Fed	Dahlia	8	0.0464	spring
Starved	GCC 28	8	0.0411	spring
Fed	GCH 18	8	0.0749	spring
Starved	GCH 46	8	0.0874	spring
Fed	GCD 27	8	0.0586	spring
Starved	GCF 36	8	0.0642	spring
Fed	GBN 13	8	0.0544	spring
Starved	GCC 7	8	0.0573	spring
Fed	GCD 3	8	0.0634	spring
Starved	Bryony	8	0.0612	spring
Fed	GBM 14	8	0.0786	spring
Starved	GCA 18	8	0.098	spring
Fed	GBV 53	8	0.0928	spring
Starved	Kelly	8	0.0879	spring
Fed	GBR 17	8	0.0828	spring
Starved	GBW 7	8	0.0723	spring
Fed	Clove	8	0.0752	spring
Starved	Frodo	8	0.0487	spring
Fed	GBM 6	8	0.0764	spring
Starved	GBN 4	8	NA	spring
Fed	GBM 19	8	0.055	spring
Starved	GBN 14	8	0.0611	spring
Fed	David	9	0.0678	spring
Starved	Faize	9	0.0566	spring
Fed	Alice	9	0.0548	spring
Starved	Coriander	9	0.052	spring
Fed	Justine	9	0.0731	spring
Starved	Shade	9	0.0758	spring
Fed	Abe	9	0.0417	spring
Starved	Alf	9	0.0438	spring
Fed	GCI 17	9	0.0404	spring
Starved	GCK 4	9	0.0553	spring
Fed	GBJ 30	9	0.0777	spring
Starved	GCG 11	9	0.0716	spring
Fed	GCD 23	9	0.0662	spring
Starved	GCH 32	9	0.0597	spring
Fed	Carravagio	9	0.0488	spring
Starved	GCH 20	9	0.0607	spring
Fed	Dahlia	9	0.0439	spring
Starved	GCC 28	9	0.0398	spring
Fed	GCH 18	9	0.0714	spring
Starved	GCH 46	9	NA	spring
Fed	GCD 27	9	0.0564	spring
Starved	GCF 36	9	0.0622	spring
Fed	GBN 13	9	0.0525	spring
Starved	GCC 7	9	0.054	spring
Fed	GCD 3	9	0.0608	spring
Starved	Bryony	9	0.0488	spring
Fed	GBM 14	9	0.0757	spring
Starved	GCA 18	9	0.093	spring
Fed	GBV 53	9	0.0975	spring
Starved	Kelly	9	0.0829	spring
Fed	GBR 17	9	0.078	spring
Starved	GBW 7	9	0.0679	spring
Fed	Clove	9	0.0733	spring
Starved	Frodo	9	0.0404	spring
Fed	GBM 6	9	0.0651	spring
Starved	GBN 4	9	NA	spring
Fed	GBM 19	9	0.0541	spring
Starved	GBN 14	9	0.0575	spring
Fed	David	10	0.0706	spring
Starved	Faize	10	0.054	spring
Fed	Alice	10	0.0513	spring
Starved	Coriander	10	0.0514	spring
Fed	Justine	10	0.0733	spring
Starved	Shade	10	0.0749	spring
Fed	Abe	10	0.0392	spring
Starved	Alf	10	0.0429	spring
Fed	GCI 17	10	0.0375	spring
Starved	GCK 4	10	0.0544	spring
Fed	GBJ 30	10	0.083	spring
Starved	GCG 11	10	0.0695	spring
Fed	GCD 23	10	0.061	spring
Starved	GCH 32	10	0.0546	spring
Fed	Carravagio	10	0.0525	spring
Starved	GCH 20	10	0.0595	spring
Fed	Dahlia	10	0.0397	spring
Starved	GCC 28	10	0.036	spring
Fed	GCH 18	10	0.0679	spring
Starved	GCH 46	10	NA	spring
Fed	GCD 27	10	0.0519	spring
Starved	GCF 36	10	0.0603	spring
Fed	GBN 13	10	0.0489	spring
Starved	GCC 7	10	0.0515	spring
Fed	GCD 3	10	0.0573	spring
Starved	Bryony	10	NA	spring
Fed	GBM 14	10	0.0714	spring
Starved	GCA 18	10	0.09	spring
Fed	GBV 53	10	0.0933	spring
Starved	Kelly	10	0.0803	spring
Fed	GBR 17	10	0.0739	spring
Starved	GBW 7	10	0.0662	spring
Fed	Clove	10	0.0699	spring
Starved	Frodo	10	0.0332	spring
Fed	GBM 6	10	0.0756	spring
Starved	GBN 4	10	NA	spring
Fed	GBM 19	10	0.0497	spring
Starved	GBN 14	10	0.0552	spring
Fed	David	14	0.078	spring
Starved	Faize	14	0.081	spring
Fed	Alice	14	0.0391	spring
Starved	Coriander	14	0.0474	spring
Fed	Justine	14	0.0618	spring
Starved	Shade	14	0.0744	spring
Fed	Abe	14	0.0344	spring
Starved	Alf	14	0.0425	spring
Fed	GCI 17	14	0.0295	spring
Starved	GCK 4	14	0.044	spring
Fed	GBJ 30	14	0.0935	spring
Starved	GCG 11	14	0.062	spring
Fed	GCD 23	14	0.049	spring
Starved	GCH 32	14	NA	spring
Fed	Carravagio	14	0.0472	spring
Starved	GCH 20	14	0.0517	spring
Fed	Dahlia	14	0.0328	spring
Starved	GCC 28	14	NA	spring
Fed	GCH 18	14	0.057	spring
Starved	GCH 46	14	NA	spring
Fed	GCD 27	14	0.0504	spring
Starved	GCF 36	14	0.0483	spring
Fed	GBN 13	14	0.0335	spring
Starved	GCC 7	14	NA	spring
Fed	GCD 3	14	0.0601	spring
Starved	Bryony	14	NA	spring
Fed	GBM 14	14	0.0834	spring
Starved	GCA 18	14	0.0764	spring
Fed	GBV 53	14	0.079	spring
Starved	Kelly	14	0.065	spring
Fed	GBR 17	14	0.053	spring
Starved	GBW 7	14	NA	spring
Fed	Clove	14	0.073	spring
Starved	Frodo	14	NA	spring
Fed	GBM 6	14	0.0829	spring
Starved	GBN 4	14	NA	spring
Fed	GBM 19	14	0.0453	spring
Starved	GBN 14	14	0.033	spring
Fed	David	29	0.0871	spring
Starved	Faize	29	0.0341	spring
Fed	Alice	29	0.0529	spring
Starved	Coriander	29	0.0327	spring
Fed	Justine	29	0.0856	spring
Starved	Shade	29	0.0513	spring
Fed	Abe	29	0.0563	spring
Starved	Alf	29	0.0267	spring
Fed	GCI 17	29	0.0379	spring
Starved	GCK 4	29	0.0368	spring
Fed	GBJ 30	29	0.0808	spring
Starved	GCG 11	29	0.0416	spring
Fed	GCD 23	29	0.0631	spring
Starved	GCH 32	29	NA	spring
Fed	Carravagio	29	0.0712	spring
Starved	GCH 20	29	0.0359	spring
Fed	Dahlia	29	0.0661	spring
Starved	GCC 28	29	NA	spring
Fed	GCH 18	29	0.0758	spring
Starved	GCH 46	29	NA	spring
Fed	GCD 27	29	0.0626	spring
Starved	GCF 36	29	0.0298	spring
Fed	GBN 13	29	0.0685	spring
Starved	GCC 7	29	NA	spring
Fed	GCD 3	29	NA	spring
Starved	Bryony	29	NA	spring
Fed	GBM 14	29	0.1041	spring
Starved	GCA 18	29	0.0512	spring
Fed	GBV 53	29	0.0804	spring
Starved	Kelly	29	0.0385	spring
Fed	GBR 17	29	0.1035	spring
Starved	GBW 7	29	NA	spring
Fed	Clove	29	0.0719	spring
Starved	Frodo	29	NA	spring
Fed	GBM 6	29	0.1217	spring
Starved	GBN 4	29	NA	spring
Fed	GBM 19	29	0.066	spring
Starved	GBN 14	29	0.0277	spring
Fed	David	34	0.071	spring
Starved	Faize	34	0.0327	spring
Fed	Alice	34	0.0473	spring
Starved	Coriander	34	0.0312	spring
Fed	Justine	34	0.0734	spring
Starved	Shade	34	0.0521	spring
Fed	Abe	34	0.0586	spring
Starved	Alf	34	0.029	spring
Fed	GCI 17	34	0.0366	spring
Starved	GCK 4	34	0.0379	spring
Fed	GBJ 30	34	0.0955	spring
Starved	GCG 11	34	0.0398	spring
Fed	GCD 23	34	0.0508	spring
Starved	GCH 32	34	NA	spring
Fed	Carravagio	34	0.0603	spring
Starved	GCH 20	34	0.0361	spring
Fed	Dahlia	34	0.051	spring
Starved	GCC 28	34	NA	spring
Fed	GCH 18	34	0.08	spring
Starved	GCH 46	34	NA	spring
Fed	GCD 27	34	0.0507	spring
Starved	GCF 36	34	0.0206	spring
Fed	GBN 13	34	0.0544	spring
Starved	GCC 7	34	NA	spring
Fed	GCD 3	34	NA	spring
Starved	Bryony	34	NA	spring
Fed	GBM 14	34	0.0889	spring
Starved	GCA 18	34	0.0517	spring
Fed	GBV 53	34	0.0691	spring
Starved	Kelly	34	0.0302	spring
Fed	GBR 17	34	0.0847	spring
Starved	GBW 7	34	NA	spring
Fed	Clove	34	0.0658	spring
Starved	Frodo	34	NA	spring
Fed	GBM 6	34	0.0965	spring
Starved	GBN 4	34	NA	spring
Fed	GBM 19	34	0.0609	spring
Starved	GBN 14	34	0.0229	spring
Fed	David	39	0.0738	spring
Starved	Faize	39	0.012	spring
Fed	Alice	39	0.0276	spring
Starved	Coriander	39	0.0119	spring
Fed	Justine	39	0.0508	spring
Starved	Shade	39	0.0301	spring
Fed	Abe	39	0.0522	spring
Starved	Alf	39	0.008	spring
Fed	GCI 17	39	0.0174	spring
Starved	GCK 4	39	0.0169	spring
Fed	GBJ 30	39	0.0501	spring
Starved	GCG 11	39	0.0191	spring
Fed	GCD 23	39	0.045	spring
Starved	GCH 32	39	NA	spring
Fed	Carravagio	39	0.0264	spring
Starved	GCH 20	39	0.0143	spring
Fed	Dahlia	39	0.0242	spring
Starved	GCC 28	39	NA	spring
Fed	GCH 18	39	0.052	spring
Starved	GCH 46	39	NA	spring
Fed	GCD 27	39	NA	spring
Starved	GCF 36	39	NA	spring
Fed	GBN 13	39	0.0447	spring
Starved	GCC 7	39	NA	spring
Fed	GCD 3	39	NA	spring
Starved	Bryony	39	NA	spring
Fed	GBM 14	39	0.0842	spring
Starved	GCA 18	39	0.0268	spring
Fed	GBV 53	39	0.0538	spring
Starved	Kelly	39	0.0159	spring
Fed	GBR 17	39	0.0601	spring
Starved	GBW 7	39	NA	spring
Fed	Clove	39	0.0415	spring
Starved	Frodo	39	NA	spring
Fed	GBM 6	39	0.089	spring
Starved	GBN 4	39	NA	spring
Fed	GBM 19	39	0.0492	spring
Starved	GBN 14	39	0.0092	spring
Fed	GBJ 8	0	0.1257	fall
Starved	GCH 71	0	0.1315	fall
Fed	GCI 27	0	0.1054	fall
Starved	GBJ 12	0	0.1079	fall
Fed	Clark	0	0.1066	fall
Starved	GCD 7	0	0.1082	fall
Fed	Peter Parker 5	0	0.109	fall
Starved	GCH 27	0	0.1148	fall
Fed	Andy	0	0.1151	fall
Starved	GCG 44	0	0.0916	fall
Fed	GCD 19	0	0.116	fall
Starved	Kris	0	0.1035	fall
Fed	Kim	0	0.0891	fall
Starved	Peter Parker 3	0	0.0933	fall
Fed	Efren	0	0.0348	fall
Starved	Jer	0	0.0292	fall
Fed	GBM 58	0	0.0759	fall
Starved	Isaiah	0	0.0785	fall
Fed	Arcoisis	0	0.0661	fall
Starved	Judges	0	0.0547	fall
Fed	Amos	0	0.0564	fall
Starved	Ephe	0	0.0484	fall
Fed	Happy	0	0.1276	fall
Starved	Meredith	0	0.129	fall
Fed	GBJ 23	0	0.0658	fall
Starved	GCH 48	0	0.0626	fall
Fed	GCC 58	0	0.0771	fall
Starved	GCD 26	0	0.0675	fall
Fed	GBY 19	0	0.0578	fall
Starved	GCC 17	0	0.0674	fall
Fed	GBU 13	0	0.1046	fall
Starved	GCA 30	0	0.0765	fall
Fed	GCF 45	0	0.0787	fall
Starved	GCF 47	0	0.0808	fall
Fed	GCB 50	0	0.1141	fall
Starved	GCB 56	0	0.1044	fall
Fed	Anahita	0	0.0919	fall
Starved	GBN 25	0	0.0812	fall
Fed	GBU 32	0	0.1472	fall
Starved	GCB 25	0	0.1356	fall
Fed	George	0	0.0607	fall
Starved	GCF 24	0	0.0676	fall
Fed	GCB 43	0	0.0994	fall
Starved	Octopus	0	0.0964	fall
Fed	GBN 43	0	0.0771	fall
Starved	GBN 8	0	0.0839	fall
Fed	GCA 59	0	0.0989	fall
Starved	Jade	0	0.1136	fall
Fed	GBX 44	0	0.1242	fall
Starved	Avery	0	0.1106	fall
Fed	GBM 48	0	0.0754	fall
Starved	GCI 16	0	0.1093	fall
Fed	GBT 23	0	0.0722	fall
Starved	Owl	0	0.0825	fall
Fed	GBT 24	0	0.1568	fall
Starved	GBU 3	0	0.1537	fall
Fed	GBO 48	0	0.1218	fall
Starved	Pie	0	0.1298	fall
Fed	GBN 28	0	0.1188	fall
Starved	GBP 50	0	0.106	fall
Fed	GBK 5	0	0.1062	fall
Starved	Wilfrido	0	0.1334	fall
Fed	Sporty	0	0.0679	fall
Starved	GBQ 38	0	0.0699	fall
Fed	GBS 19	0	0.0758	fall
Starved	GBP 36	0	0.0719	fall
Fed	GBV 37	0	0.1274	fall
Starved	GBT 16	0	0.1295	fall
Fed	GBV 54	0	0.1052	fall
Starved	GBV 49	0	0.1102	fall
Fed	Dean	0	0.074	fall
Starved	Sydney	0	0.0863	fall
Fed	GBV 57	0	0.083	fall
Starved	GBS 4	0	0.1156	fall
Fed	GBS 41	0	0.0783	fall
Starved	GBV 12	0	0.0901	fall
Fed	GBR 18	0	0.1118	fall
Starved	GBS 46	0	0.117	fall
Fed	GBH 21	0	0.0716	fall
Starved	Sami 2	0	0.0674	fall
Fed	GCI 10	0	0.087	fall
Starved	Micah	0	0.0673	fall
Fed	GBM 26	0	0.0679	fall
Starved	Oba	0	0.0635	fall
Fed	Colos	0	0.0358	fall
Starved	GCR 2	0	0.0275	fall
Fed	Hebrews	0	0.0791	fall
Starved	GBM 111	0	0.0534	fall
Starved	GBM 59	0	0.0671	fall
Fed	GBM 512	0	0.0662	fall
Fed	GBM 43	0	0.0858	fall
Starved	Ruth	0	0.0688	fall
Fed	GCH 11	0	0.1006	fall
Starved	James	0	0.0749	fall
Fed	GCC 5	0	0.087	fall
Starved	GCD 32	0	0.0841	fall
Fed	GCD 8	0	0.08	fall
Starved	GBJ 19	0	0.0797	fall
Fed	GCH 79	0	0.0888	fall
Starved	GCI 25	0	0.0819	fall
Fed	GBJ 8	9	0.0798	fall
Starved	GCH 71	9	NA	fall
Fed	GCI 27	9	0.078	fall
Starved	GBJ 12	9	NA	fall
Fed	Clark	9	NA	fall
Starved	GCD 7	9	0.0603	fall
Fed	Peter Parker 5	9	0.0834	fall
Starved	GCH 27	9	0.0601	fall
Fed	Andy	9	0.0999	fall
Starved	GCG 44	9	0.0538	fall
Fed	GCD 19	9	NA	fall
Starved	Kris	9	0.0699	fall
Fed	Kim	9	0.0618	fall
Starved	Peter Parker 3	9	NA	fall
Fed	Efren	9	0.0984	fall
Starved	Jer	9	0.0418	fall
Fed	GBM 58	9	0.0719	fall
Starved	Isaiah	9	0.0515	fall
Fed	Arcoisis	9	0.0938	fall
Starved	Judges	9	NA	fall
Fed	Amos	9	NA	fall
Starved	Ephe	9	0.0515	fall
Fed	Happy	9	0.1113	fall
Starved	Meredith	9	0.081	fall
Fed	GBJ 23	9	0.0524	fall
Starved	GCH 48	9	NA	fall
Fed	GCC 58	9	0.0658	fall
Starved	GCD 26	9	0.0387	fall
Fed	GBY 19	9	0.0542	fall
Starved	GCC 17	9	NA	fall
Fed	GBU 13	9	0.0771	fall
Starved	GCA 30	9	NA	fall
Fed	GCF 45	9	NA	fall
Starved	GCF 47	9	0.05	fall
Fed	GCB 50	9	0.0926	fall
Starved	GCB 56	9	NA	fall
Fed	Anahita	9	NA	fall
Starved	GBN 25	9	NA	fall
Fed	GBU 32	9	0.1321	fall
Starved	GCB 25	9	NA	fall
Fed	George	9	0.0403	fall
Starved	GCF 24	9	NA	fall
Fed	GCB 43	9	0.0905	fall
Starved	Octopus	9	NA	fall
Fed	GBN 43	9	NA	fall
Starved	GBN 8	9	0.0486	fall
Fed	GCA 59	9	NA	fall
Starved	Jade	9	0.0678	fall
Fed	GBX 44	9	0.0874	fall
Starved	Avery	9	0.0676	fall
Fed	GBM 48	9	0.0928	fall
Starved	GCI 16	9	0.0783	fall
Fed	GBT 23	9	0.0549	fall
Starved	Owl	9	NA	fall
Fed	GBT 24	9	0.1071	fall
Starved	GBU 3	9	NA	fall
Fed	GBO 48	9	0.0757	fall
Starved	Pie	9	NA	fall
Fed	GBN 28	9	NA	fall
Starved	GBP 50	9	0.0484	fall
Fed	GBK 5	9	NA	fall
Starved	Wilfrido	9	0.1038	fall
Fed	Sporty	9	0.0725	fall
Starved	GBQ 38	9	0.0585	fall
Fed	GBS 19	9	0.0682	fall
Starved	GBP 36	9	NA	fall
Fed	GBV 37	9	0.1018	fall
Starved	GBT 16	9	0.1006	fall
Fed	GBV 54	9	0.0971	fall
Starved	GBV 49	9	NA	fall
Fed	Dean	9	0.0782	fall
Starved	Sydney	9	0.0555	fall
Fed	GBV 57	9	0.1228	fall
Starved	GBS 4	9	0.0801	fall
Fed	GBS 41	9	0.08	fall
Starved	GBV 12	9	0.0593	fall
Fed	GBR 18	9	NA	fall
Starved	GBS 46	9	NA	fall
Fed	GBH 21	9	NA	fall
Starved	Sami 2	9	NA	fall
Fed	GCI 10	9	0.0772	fall
Starved	Micah	9	0.0612	fall
Fed	GBM 26	9	0.1033	fall
Starved	Oba	9	0.039	fall
Fed	Colos	9	0.099	fall
Starved	GCR 2	9	0.0343	fall
Fed	Hebrews	9	0.0765	fall
Starved	GBM 111	9	0.0432	fall
Starved	GBM 59	9	NA	fall
Fed	GBM 512	9	0.0567	fall
Fed	GBM 43	9	0.0853	fall
Starved	Ruth	9	0.0464	fall
Fed	GCH 11	9	0.1098	fall
Starved	James	9	0.0529	fall
Fed	GCC 5	9	0.0946	fall
Starved	GCD 32	9	0.0601	fall
Fed	GCD 8	9	NA	fall
Starved	GBJ 19	9	0.0531	fall
Fed	GCH 79	9	0.0856	fall
Starved	GCI 25	9	NA	fall
Fed	GBJ 8	15	0.0767	fall
Starved	GCH 71	15	NA	fall
Fed	GCI 27	15	0.0699	fall
Starved	GBJ 12	15	NA	fall
Fed	Clark	15	NA	fall
Starved	GCD 7	15	0.0518	fall
Fed	Peter Parker 5	15	0.0927	fall
Starved	GCH 27	15	0.0414	fall
Fed	Andy	15	0.0491	fall
Starved	GCG 44	15	0.0372	fall
Fed	GCD 19	15	NA	fall
Starved	Kris	15	0.0496	fall
Fed	Kim	15	0.0304	fall
Starved	Peter Parker 3	15	NA	fall
Fed	Efren	15	0.0678	fall
Starved	Jer	15	0.0326	fall
Fed	GBM 58	15	NA	fall
Starved	Isaiah	15	0.0553	fall
Fed	Arcoisis	15	0.0593	fall
Starved	Judges	15	NA	fall
Fed	Amos	15	NA	fall
Starved	Ephe	15	0.048	fall
Fed	Happy	15	0.0814	fall
Starved	Meredith	15	0.0607	fall
Fed	GBJ 23	15	0.0458	fall
Starved	GCH 48	15	NA	fall
Fed	GCC 58	15	0.0562	fall
Starved	GCD 26	15	0.0363	fall
Fed	GBY 19	15	0.037	fall
Starved	GCC 17	15	NA	fall
Fed	GBU 13	15	0.0925	fall
Starved	GCA 30	15	NA	fall
Fed	GCF 45	15	NA	fall
Starved	GCF 47	15	0.0425	fall
Fed	GCB 50	15	0.0801	fall
Starved	GCB 56	15	NA	fall
Fed	Anahita	15	NA	fall
Starved	GBN 25	15	NA	fall
Fed	GBU 32	15	0.1273	fall
Starved	GCB 25	15	NA	fall
Fed	George	15	0.0433	fall
Starved	GCF 24	15	NA	fall
Fed	GCB 43	15	0.101	fall
Starved	Octopus	15	NA	fall
Fed	GBN 43	15	NA	fall
Starved	GBN 8	15	0.037	fall
Fed	GCA 59	15	NA	fall
Starved	Jade	15	0.0498	fall
Fed	GBX 44	15	0.0998	fall
Starved	Avery	15	0.0561	fall
Fed	GBM 48	15	0.0754	fall
Starved	GCI 16	15	0.0523	fall
Fed	GBT 23	15	0.0572	fall
Starved	Owl	15	NA	fall
Fed	GBT 24	15	0.1038	fall
Starved	GBU 3	15	NA	fall
Fed	GBO 48	15	0.0568	fall
Starved	Pie	15	NA	fall
Fed	GBN 28	15	NA	fall
Starved	GBP 50	15	0.0369	fall
Fed	GBK 5	15	NA	fall
Starved	Wilfrido	15	0.0787	fall
Fed	Sporty	15	0.0824	fall
Starved	GBQ 38	15	0.0344	fall
Fed	GBS 19	15	0.0894	fall
Starved	GBP 36	15	NA	fall
Fed	GBV 37	15	0.0879	fall
Starved	GBT 16	15	0.078	fall
Fed	GBV 54	15	0.0844	fall
Starved	GBV 49	15	NA	fall
Fed	Dean	15	0.0756	fall
Starved	Sydney	15	0.0326	fall
Fed	GBV 57	15	0.0708	fall
Starved	GBS 4	15	0.0437	fall
Fed	GBS 41	15	0.0584	fall
Starved	GBV 12	15	0.0323	fall
Fed	GBR 18	15	NA	fall
Starved	GBS 46	15	NA	fall
Fed	GBH 21	15	NA	fall
Starved	Sami 2	15	NA	fall
Fed	GCI 10	15	0.0477	fall
Starved	Micah	15	0.027	fall
Fed	GBM 26	15	0.0671	fall
Starved	Oba	15	0.0333	fall
Fed	Colos	15	0.0741	fall
Starved	GCR 2	15	0.0251	fall
Fed	Hebrews	15	0.0636	fall
Starved	GBM 111	15	0.0342	fall
Starved	GBM 59	15	NA	fall
Fed	GBM 512	15	0.043	fall
Fed	GBM 43	15	0.0636	fall
Starved	Ruth	15	0.0326	fall
Fed	GCH 11	15	0.0717	fall
Starved	James	15	0.0461	fall
Fed	GCC 5	15	0.0915	fall
Starved	GCD 32	15	0.0393	fall
Fed	GCD 8	15	NA	fall
Starved	GBJ 19	15	0.0384	fall
Fed	GCH 79	15	0.0944	fall
Starved	GCI 25	15	NA	fall
Fed	GBJ 8	21	0.0919	fall
Starved	GCH 71	21	NA	fall
Fed	GCI 27	21	0.0648	fall
Starved	GBJ 12	21	NA	fall
Fed	Clark	21	NA	fall
Starved	GCD 7	21	0.0425	fall
Fed	Peter Parker 5	21	0.0967	fall
Starved	GCH 27	21	0.0293	fall
Fed	Andy	21	NA	fall
Starved	GCG 44	21	0.0286	fall
Fed	GCD 19	21	NA	fall
Starved	Kris	21	0.0398	fall
Fed	Kim	21	0.0487	fall
Starved	Peter Parker 3	21	NA	fall
Fed	Efren	21	0.0799	fall
Starved	Jer	21	0.0249	fall
Fed	GBM 58	21	NA	fall
Starved	Isaiah	21	0.0285	fall
Fed	Arcoisis	21	0.0603	fall
Starved	Judges	21	0.0202	fall
Fed	Amos	21	NA	fall
Starved	Ephe	21	0.0325	fall
Fed	Happy	21	0.0883	fall
Starved	Meredith	21	0.0451	fall
Fed	GBJ 23	21	0.0614	fall
Starved	GCH 48	21	NA	fall
Fed	GCC 58	21	NA	fall
Starved	GCD 26	21	0.0293	fall
Fed	GBY 19	21	0.0363	fall
Starved	GCC 17	21	NA	fall
Fed	GBU 13	21	0.0951	fall
Starved	GCA 30	21	NA	fall
Fed	GCF 45	21	NA	fall
Starved	GCF 47	21	0.0326	fall
Fed	GCB 50	21	0.0861	fall
Starved	GCB 56	21	NA	fall
Fed	Anahita	21	NA	fall
Starved	GBN 25	21	NA	fall
Fed	GBU 32	21	0.1271	fall
Starved	GCB 25	21	NA	fall
Fed	George	21	0.0498	fall
Starved	GCF 24	21	NA	fall
Fed	GCB 43	21	0.0957	fall
Starved	Octopus	21	NA	fall
Fed	GBN 43	21	NA	fall
Starved	GBN 8	21	0.0273	fall
Fed	GCA 59	21	NA	fall
Starved	Jade	21	0.0375	fall
Fed	GBX 44	21	0.11	fall
Starved	Avery	21	0.0524	fall
Fed	GBM 48	21	NA	fall
Starved	GCI 16	21	0.0463	fall
Fed	GBT 23	21	0.0517	fall
Starved	Owl	21	NA	fall
Fed	GBT 24	21	0.1105	fall
Starved	GBU 3	21	NA	fall
Fed	GBO 48	21	0.0437	fall
Starved	Pie	21	NA	fall
Fed	GBN 28	21	NA	fall
Starved	GBP 50	21	0.0305	fall
Fed	GBK 5	21	NA	fall
Starved	Wilfrido	21	0.07	fall
Fed	Sporty	21	0.0678	fall
Starved	GBQ 38	21	0.0305	fall
Fed	GBS 19	21	NA	fall
Starved	GBP 36	21	NA	fall
Fed	GBV 37	21	0.0795	fall
Starved	GBT 16	21	0.0687	fall
Fed	GBV 54	21	0.0837	fall
Starved	GBV 49	21	NA	fall
Fed	Dean	21	0.0743	fall
Starved	Sydney	21	NA	fall
Fed	GBV 57	21	0.0883	fall
Starved	GBS 4	21	0.0387	fall
Fed	GBS 41	21	0.068	fall
Starved	GBV 12	21	NA	fall
Fed	GBR 18	21	NA	fall
Starved	GBS 46	21	NA	fall
Fed	GBH 21	21	NA	fall
Starved	Sami 2	21	NA	fall
Fed	GCI 10	21	NA	fall
Starved	Micah	21	0.0243	fall
Fed	GBM 26	21	0.0634	fall
Starved	Oba	21	0.0317	fall
Fed	Colos	21	0.0649	fall
Starved	GCR 2	21	0.0239	fall
Fed	Hebrews	21	0.0463	fall
Starved	GBM 111	21	0.031	fall
Starved	GBM 59	21	NA	fall
Fed	GBM 512	21	0.0487	fall
Fed	GBM 43	21	0.0579	fall
Starved	Ruth	21	0.031	fall
Fed	GCH 11	21	0.0758	fall
Starved	James	21	0.0424	fall
Fed	GCC 5	21	0.0869	fall
Starved	GCD 32	21	0.0365	fall
Fed	GCD 8	21	NA	fall
Starved	GBJ 19	21	0.0354	fall
Fed	GCH 79	21	0.0863	fall
Starved	GCI 25	21	NA	fall
Fed	GBJ 8	25	0.0815	fall
Starved	GCH 71	25	NA	fall
Fed	GCI 27	25	0.0495	fall
Starved	GBJ 12	25	NA	fall
Fed	Clark	25	NA	fall
Starved	GCD 7	25	0.0377	fall
Fed	Peter Parker 5	25	0.0767	fall
Starved	GCH 27	25	NA	fall
Fed	Andy	25	NA	fall
Starved	GCG 44	25	0.0155	fall
Fed	GCD 19	25	0.0893	fall
Starved	Kris	25	0.0327	fall
Fed	Kim	25	0.0584	fall
Starved	Peter Parker 3	25	NA	fall
Fed	Efren	25	0.0695	fall
Starved	Jer	25	0.0273	fall
Fed	GBM 58	25	NA	fall
Starved	Isaiah	25	0.0262	fall
Fed	Arcoisis	25	0.0282	fall
Starved	Judges	25	0.0178	fall
Fed	Amos	25	NA	fall
Starved	Ephe	25	0.0278	fall
Fed	Happy	25	0.0714	fall
Starved	Meredith	25	0.0422	fall
Fed	GBJ 23	25	0.0619	fall
Starved	GCH 48	25	NA	fall
Fed	GCC 58	25	NA	fall
Starved	GCD 26	25	NA	fall
Fed	GBY 19	25	NA	fall
Starved	GCC 17	25	NA	fall
Fed	GBU 13	25	0.0765	fall
Starved	GCA 30	25	NA	fall
Fed	GCF 45	25	NA	fall
Starved	GCF 47	25	0.0305	fall
Fed	GCB 50	25	NA	fall
Starved	GCB 56	25	NA	fall
Fed	Anahita	25	NA	fall
Starved	GBN 25	25	NA	fall
Fed	GBU 32	25	0.1002	fall
Starved	GCB 25	25	NA	fall
Fed	George	25	0.0457	fall
Starved	GCF 24	25	NA	fall
Fed	GCB 43	25	0.0672	fall
Starved	Octopus	25	NA	fall
Fed	GBN 43	25	NA	fall
Starved	GBN 8	25	0.0239	fall
Fed	GCA 59	25	NA	fall
Starved	Jade	25	0.03994	fall
Fed	GBX 44	25	0.0424	fall
Starved	Avery	25	0.0417	fall
Fed	GBM 48	25	NA	fall
Starved	GCI 16	25	0.0399	fall
Fed	GBT 23	25	0.0623	fall
Starved	Owl	25	NA	fall
Fed	GBT 24	25	0.0931	fall
Starved	GBU 3	25	NA	fall
Fed	GBO 48	25	0.0473	fall
Starved	Pie	25	NA	fall
Fed	GBN 28	25	NA	fall
Starved	GBP 50	25	0.0219	fall
Fed	GBK 5	25	NA	fall
Starved	Wilfrido	25	0.0661	fall
Fed	Sporty	25	0.0457	fall
Starved	GBQ 38	25	0.0216	fall
Fed	GBS 19	25	0.061	fall
Starved	GBP 36	25	NA	fall
Fed	GBV 37	25	0.0744	fall
Starved	GBT 16	25	NA	fall
Fed	GBV 54	25	0.0738	fall
Starved	GBV 49	25	NA	fall
Fed	Dean	25	NA	fall
Starved	Sydney	25	NA	fall
Fed	GBV 57	25	0.0794	fall
Starved	GBS 4	25	0.00363	fall
Fed	GBS 41	25	0.0523	fall
Starved	GBV 12	25	NA	fall
Fed	GBR 18	25	NA	fall
Starved	GBS 46	25	NA	fall
Fed	GBH 21	25	NA	fall
Starved	Sami 2	25	NA	fall
Fed	GCI 10	25	NA	fall
Starved	Micah	25	0.0223	fall
Fed	GBM 26	25	0.0239	fall
Starved	Oba	25	0.0235	fall
Fed	Colos	25	0.0549	fall
Starved	GCR 2	25	0.0163	fall
Fed	Hebrews	25	0.0382	fall
Starved	GBM 111	25	0.022	fall
Starved	GBM 59	25	NA	fall
Fed	GBM 512	25	0.0341	fall
Fed	GBM 43	25	NA	fall
Starved	Ruth	25	0.0221	fall
Fed	GCH 11	25	0.0659	fall
Starved	James	25	0.0357	fall
Fed	GCC 5	25	0.0644	fall
Starved	GCD 32	25	0.0317	fall
Fed	GCD 8	25	NA	fall
Starved	GBJ 19	25	0.0298	fall
Fed	GCH 79	25	0.063	fall
Starved	GCI 25	25	NA	fall
Fed	David	42	0.0764	spring
Starved	Faize	42	0.0253	spring
Fed	Alice	42	0.0383	spring
Starved	Coriander	42	0.0243	spring
Fed	Justine	42	0.0661	spring
Starved	Shade	42	0.0446	spring
Fed	Abe	42	0.0535	spring
Starved	Alf	42	0.0196	spring
Fed	GCI 17	42	NA	spring
Starved	GCK 4	42	0.0307	spring
Fed	GBJ 30	42	0.0545	spring
Starved	GCG 11	42	0.0134	spring
Fed	GCD 23	42	0.0637	spring
Starved	GCH 32	42	NA	spring
Fed	Carravagio	42	0.0403	spring
Starved	GCH 20	42	0.017	spring
Fed	Dahlia	42	0.0376	spring
Starved	GCC 28	42	NA	spring
Fed	GCH 18	42	0.0672	spring
Starved	GCH 46	42	NA	spring
Fed	GCD 27	42	NA	spring
Starved	GCF 36	42	NA	spring
Fed	GBN 13	42	0.0475	spring
Starved	GCC 7	42	NA	spring
Fed	GCD 3	42	NA	spring
Starved	Bryony	42	NA	spring
Fed	GBM 14	42	0.0808	spring
Starved	GCA 18	42	0.0394	spring
Fed	GBV 53	42	0.0597	spring
Starved	Kelly	42	0.0323	spring
Fed	GBR 17	42	0.0665	spring
Starved	GBW 7	42	NA	spring
Fed	Clove	42	0.0538	spring
Starved	Frodo	42	NA	spring
Fed	GBM 6	42	0.0872	spring
Starved	GBN 4	42	NA	spring
Fed	GBM 19	42	0.0559	spring
Starved	GBN 14	42	0.0218	spring
Fed	GBJ 8	28	0.0727	fall
Starved	GCH 71	28	NA	fall
Fed	GCI 27	28	0.0442	fall
Starved	GBJ 12	28	NA	fall
Fed	Clark	28	NA	fall
Starved	GCD 7	28	0.0255	fall
Fed	Peter Parker 5	28	0.0222	fall
Starved	GCH 27	28	NA	fall
Fed	Andy	28	NA	fall
Starved	GCG 44	28	NA	fall
Fed	GCD 19	28	0.0902	fall
Starved	Kris	28	0.0198	fall
Fed	Kim	28	0.0494	fall
Starved	Peter Parker 3	28	NA	fall
Fed	Efren	28	NA	fall
Starved	Jer	28	0.0227	fall
Fed	GBM 58	28	NA	fall
Starved	Isaiah	28	0.0131	fall
Fed	Arcoisis	28	0.0127	fall
Starved	Judges	28	0.0178	fall
Fed	Amos	28	NA	fall
Starved	Ephe	28	0.0131	fall
Fed	Happy	28	0.0351	fall
Starved	Meredith	28	0.0245	fall
Fed	GBJ 23	28	0.0553	fall
Starved	GCH 48	28	NA	fall
Fed	GCC 58	28	NA	fall
Starved	GCD 26	28	NA	fall
Fed	GBY 19	28	NA	fall
Starved	GCC 17	28	NA	fall
Fed	GBU 13	28	0.0256	fall
Starved	GCA 30	28	NA	fall
Fed	GCF 45	28	NA	fall
Starved	GCF 47	28	0.0035	fall
Fed	GCB 50	28	NA	fall
Starved	GCB 56	28	NA	fall
Fed	Anahita	28	NA	fall
Starved	GBN 25	28	NA	fall
Fed	GBU 32	28	0.1078	fall
Starved	GCB 25	28	NA	fall
Fed	George	28	0.0401	fall
Starved	GCF 24	28	NA	fall
Fed	GCB 43	28	0.0416	fall
Starved	Octopus	28	NA	fall
Fed	GBN 43	28	NA	fall
Starved	GBN 8	28	0.0201	fall
Fed	GCA 59	28	NA	fall
Starved	Jade	28	0.0326	fall
Fed	GBX 44	28	0.0212	fall
Starved	Avery	28	0.0214	fall
Fed	GBM 48	28	NA	fall
Starved	GCI 16	28	0.0362	fall
Fed	GBT 23	28	0.05	fall
Starved	Owl	28	NA	fall
Fed	GBT 24	28	0.0748	fall
Starved	GBU 3	28	NA	fall
Fed	GBO 48	28	0.0347	fall
Starved	Pie	28	NA	fall
Fed	GBN 28	28	NA	fall
Starved	GBP 50	28	0.0267	fall
Fed	GBK 5	28	NA	fall
Starved	Wilfrido	28	0.0591	fall
Fed	Sporty	28	0.0458	fall
Starved	GBQ 38	28	0.0036	fall
Fed	GBS 19	28	0.0498	fall
Starved	GBP 36	28	NA	fall
Fed	GBV 37	28	0.0208	fall
Starved	GBT 16	28	NA	fall
Fed	GBV 54	28	0.0685	fall
Starved	GBV 49	28	NA	fall
Fed	Dean	28	NA	fall
Starved	Sydney	28	NA	fall
Fed	GBV 57	28	0.0925	fall
Starved	GBS 4	28	0.0268	fall
Fed	GBS 41	28	0.0412	fall
Starved	GBV 12	28	NA	fall
Fed	GBR 18	28	NA	fall
Starved	GBS 46	28	NA	fall
Fed	GBH 21	28	NA	fall
Starved	Sami 2	28	NA	fall
Fed	GCI 10	28	NA	fall
Starved	Micah	28	0.0189	fall
Fed	GBM 26	28	0.0071	fall
Starved	Oba	28	0.0054	fall
Fed	Colos	28	0.0349	fall
Starved	GCR 2	28	0.016	fall
Fed	Hebrews	28	0.0371	fall
Starved	GBM 111	28	0.0215	fall
Starved	GBM 59	28	NA	fall
Fed	GBM 512	28	0.0232	fall
Fed	GBM 43	28	NA	fall
Starved	Ruth	28	0.0205	fall
Fed	GCH 11	28	0.0648	fall
Starved	James	28	0.0305	fall
Fed	GCC 5	28	0.0319	fall
Starved	GCD 32	28	0.0313	fall
Fed	GCD 8	28	NA	fall
Starved	GBJ 19	28	0.0263	fall
Fed	GCH 79	28	0.0538	fall
Starved	GCI 25	28	NA	fall

## Sheet: survival
pair	status	week	dead
1	Fed	42	0
1	Starved	9	1
2	Fed	28	0
2	Starved	9	1
3	Fed	9	1
3	Starved	28	0
4	Fed	28	0
4	Starved	25	1
5	Fed	21	1
5	Starved	42	0
6	Fed	28	0
6	Starved	28	0
7	Fed	28	0
7	Starved	9	1
8	Fed	42	1
8	Starved	28	0
9	Fed	15	1
9	Starved	28	0
10	Fed	28	0
10	Starved	28	0
11	Fed	9	1
11	Starved	28	0
12	Fed	28	0
12	Starved	28	0
13	Fed	28	0
13	Starved	9	1
14	Fed	21	1
14	Starved	25	1
15	Fed	25	1
15	Starved	9	1
16	Fed	28	0
16	Starved	9	1
17	Fed	9	1
17	Starved	28	0
18	Fed	25	1
18	Starved	9	1
19	Fed	9	1
19	Starved	9	1
20	Fed	28	0
20	Starved	9	1
21	Fed	28	0
21	Starved	9	1
22	Fed	28	0
22	Starved	9	1
23	Fed	9	1
23	Starved	28	0
24	Fed	9	1
24	Starved	28	0
25	Fed	28	0
25	Starved	28	0
26	Fed	21	1
26	Starved	28	0
27	Fed	28	0
27	Starved	9	1
28	Fed	28	0
28	Starved	9	1
29	Fed	28	0
29	Starved	9	1
30	Fed	9	1
30	Starved	28	0
31	Fed	9	1
31	Starved	28	0
32	Fed	28	0
32	Starved	28	0
33	Fed	28	0
33	Starved	9	1
34	Fed	28	0
34	Starved	25	1
35	Fed	28	0
35	Starved	9	1
36	Fed	25	1
36	Starved	21	1
37	Fed	28	0
37	Starved	28	0
38	Fed	28	0
38	Starved	21	1
39	Fed	9	1
39	Starved	9	1
40	Fed	9	1
40	Starved	9	1
41	Fed	21	1
41	Starved	28	0
42	Fed	28	0
42	Starved	28	0
43	Fed	28	0
43	Starved	28	0
44	Fed	28	0
44	Starved	28	0
45	Starved	9	1
45	Fed	28	0
46	Fed	25	1
46	Starved	28	0
47	Fed	28	0
47	Starved	28	0
48	Fed	28	0
48	Starved	28	0
49	Fed	9	1
49	Starved	28	0
50	Fed	28	0
50	Starved	9	1
51	Fed	42	0
51	Starved	42	0
52	Fed	42	0
52	Starved	42	0
53	Fed	42	0
53	Starved	42	0
54	Fed	42	0
54	Starved	42	0
55	Fed	41	1
55	Starved	42	0
56	Fed	42	0
56	Starved	42	0
57	Fed	42	0
57	Starved	22	1
58	Fed	42	0
58	Starved	42	0
59	Fed	42	0
59	Starved	34	1
60	Fed	42	0
60	Starved	6	1
61	Fed	39	1
61	Starved	39	1
62	Fed	42	0
62	Starved	34	1
63	Fed	29	1
63	Starved	10	1
64	Fed	42	0
64	Starved	42	0
65	Fed	42	0
65	Starved	42	0
66	Fed	42	0
66	Starved	34	1
67	Fed	42	0
67	Starved	13	1
68	Fed	42	0
68	Starved	4	1
69	Fed	42	0
69	Starved	42	0

## Sheet: webpher
spiderID	week	treatment	safety	prey	overall	cPher	Amide
David	0	fed	1.35758	0.606061	0.565657	703.615	2206.03
Alice	0	fed	2.30303	0.138047	0.257688	754.136	4573.55
Justine	0	fed	0.0969697	0.0727273	0.0436364	309.775	51.882
Abe	0	fed	0.654545	0.10101	0.16835	524.172	710.973
GCI 17	0	fed	3.58788	0.270707	0.397037	647.087	3579.64
GBJ 30	0	fed	1.90909	0.19697	0.494613	1329.84	1238.08
GCD 23	0	fed	0.836364	0.19697	0.210101	871.37	962.025
Carravagio	0	fed	2.72727	0.0982203	0.202989	740.254	3995.69
Dahlia	0	fed	1.53333	0.0787879	0.0927946	35.7378	47.856
GCH 18	0	fed	1.2	0.0969697	0.0797306	875.41	1782.83
GCD 27	0	fed	3.06667	0.130303	0.260606	682.79	838.311
GBN 13	0	fed	1.85455	0.10303	0.190034	759.883	714.366
GCD 3	0	fed	0.945455	0.131313	0.18092	498.241	199.782
GBM 14	0	fed	0.978788	0.0895623	0.135339	21.7801	24.042
GBV 53	0	fed	1.45455	0.151515	0.383838	845.195	1123.58
GBR 17	0	fed	2.12121	0.118182	0.267879	399.704	204.09
Clove	0	fed	0.921212	0.0727273	0.130909	258.234	136.302
GBM 6	0	fed	1.75152	0.242424	0.495623	600.609	1057.38
GBM 19	0	fed	0.436364	0.0444444	0.0938272	72.6545	33.648
Faize	0	starved	0.827273	0.415825	0.480509	207.366	124.086
Coriander	0	starved	2.27273	0.0754209	0.18939	1108.09	5168.8
Shade	0	starved	2.6303	0.0942761	0.134082	1371.2	2161.47
Alf	0	starved	3.05455	0.133333	0.432593	661.699	2693.02
GCK 4	0	starved	0.954545	0.113943	0.217758	865.202	5179.75
GCG 11	0	starved	2.62727	0.0915825	0.24829	1072.54	1680.16
GCH 32	0	starved	1.20909	0.123906	0.101878	676.602	785.886
GCH 20	0	starved	1.93939	0.0673401	0.133184	953.814	2586.02
GCC 28	0	starved	0.3	0.0652557	0.091358	30.034	60.72
GCH 46	0	starved	1.55455	0.0686869	0.097688	661.846	1342.57
GCF 36	0	starved	2.54848	0.142424	0.256364	496.394	145.758
GCC 7	0	starved	2.52424	0.169697	0.422357	463.665	594.306
Bryony	0	starved	0.551515	0.0888889	0.0632099	392.266	769.143
GCA 18	0	starved	3.06667	0.181818	0.440404	473.724	320.64
Kelly	0	starved	1.06667	0.123906	0.283606	621.053	957.03
GBW 7	0	starved	1.41818	0.185185	0.329218	779.412	307.482
Frodo	0	starved	3.06667	0.0942761	0.196932	335.4	304.38
GBN 4	0	starved	1.09091	0.0333333	0.057037	361.282	33.366
GBN 14	0	starved	0.636364	0.062963	0.0993416	720.535	121.482
David	8	fed	1.72727	0.122559	0.256012	483.587	2478.32
Alice	8	fed	2.48182	0.251852	0.520494	411.683	1260.02
Justine	8	fed	1.26667	0.108418	0.202379	222.071	482.358
Abe	8	fed	0.981818	0.0515152	0.100741	89.2868	212.013
GCI 17	8	fed	0.512121	0.0353535	0.032211	391.78	4314.08
GBJ 30	8	fed	1.41818	0.0727273	0.192323	532.164	2594.79
GCD 23	8	fed	0.845455	0.100673	0.131994	408.779	504.168
Carravagio	8	fed	0.209091	0.020202	0.0251403	748.779	6942.62
Dahlia	8	fed	0.378788	0.026936	0.0419005	35.129	75.252
GCH 18	8	fed	0.909091	0.148148	0.217284	772.339	2551.92
GCD 27	8	fed	1.4	0.13468	0.233446	477.947	1523.35
GBN 13	8	fed	0.339394	0.0555556	0.0864198	538.405	2426.99
GCD 3	8	fed	0.772727	0.214815	0.205267	389.212	288.243
GBM 14	8	fed	1.13333	0.0959596	0.164198	264.103	482.034
GBV 53	8	fed	0.224242	0.023569	0.040853	648.507	1190.08
GBR 17	8	fed	0.9	0.0572391	0.0979424	552.191	1160.53
Clove	8	fed	0.348485	0.023569	0.0324729	505.261	1463.29
GBM 6	8	fed	0.242424	0.037037	0.0839506	301.156	262.158
GBM 19	8	fed	0.272727	0.0181818	0.0428283	10.6534	23.22
Faize	8	starved	0.40303	0.0612795	0.0667265	471.534	320.628
Coriander	8	starved	1.18182	0.0545455	0.0884848	501.271	440.502
Shade	8	starved	3.10909	0.111111	0.259259	746.457	5028.29
Alf	8	starved	0.618182	0.0350168	0.0653648	284.658	1317.54
GCK 4	8	starved	0.490909	0.043771	0.0739244	940.562	4906.51
GCG 11	8	starved	0.363636	0.0242424	0.0522559	920.384	719.916
GCH 32	8	starved	0.945455	0.0707071	0.139843	951.051	2577.12
GCH 20	8	starved	1.52727	0.0774411	0.153161	936.704	2887.93
GCC 28	8	starved	0.848485	0.0656566	0.13569	503.404	382.524
GCH 46	8	starved	1.30909	0.0606061	0.105051	688.771	1030.73
GCF 36	8	starved	1.3	0.0848485	0.190438	417.266	414.507
GCC 7	8	starved	0.545455	0.0888889	0.140247	192.53	259.938
Bryony	8	starved	0.0363636	0.0222222	0.00888889	527.745	762.486
GCA 18	8	starved	1.27273	0.0919192	0.196094	61.1086	80.466
Kelly	8	starved	0.387879	0.0242424	0.0414815	332.462	354.192
GBW 7	8	starved	1.78485	0.100673	0.14318	35.695	47.418
Frodo	8	starved	1.3	0.0353535	0.0612795	739.75	1922.98
GBN 14	8	starved	0.878788	0.0612795	0.201541	729.472	475.848
GBM 19	32	fed	0.227273	0.116162	0.0851852	215.757	689.84
GBM 6	32	fed	0.340909	0.16431	0.16431	1251.86	2352.34
GCA 18	32	starved	0.552273	0.0772727	0.101313	402.785	605.6
GBN 14	32	starved	0.473485	0.125842	0.248887	60.3868	99.56
GBR 17	32	fed	0.230303	0.0972222	0.0907407	641.497	515.88
GCD 27	32	fed	0.254545	0.0416667	0.0361111	622.099	1785.64
GCD 23	32	fed	0.470455	0.0883838	0.131594	693.024	470.6
Dahlia	32	fed	0.306818	0.037963	0.0463992	12.4264	25.72
GBV 53	32	fed	0.772727	0.548737	0.524349	1184.11	5172.14
GBM 14	32	fed	0.719697	0.162963	0.322305	617.615	879.24
Carravagio	32	fed	1.60606	0.150337	0.350786	1364.68	2232.2
GBN 13	32	fed	1.275	0.144949	0.40908	712.41	1426.44
Faize	32	starved	0.030303	0.0357744	0.0135148	29.0172	63.44
Clove	32	fed	0.0318182	0.0212121	0.0801347	963.204	2006.72
Justine	32	fed	0.0795455	0.0351852	0.0273663	533.057	1158.6
GCG 11	32	starved	0.143182	0.0309764	0.0502507	364.15	4157.64
Kelly	32	starved	1	0.276936	0.560026	350.432	302.76
GCH 20	32	starved	0.0742424	0.0240741	0.0165844	456.06	3965.6
Coriander	32	starved	0.209091	0.0515152	0.0663973	273.526	2108.16
Alf	32	starved	0.334848	0.0890572	0.0573924	3.9125	30.32
Shade	32	starved	0.281818	0.164141	0.131313	546.827	987.72
GCH 18	32	fed	0.177273	0.228956	0.198429	100.017	106.56
GCK 4	32	starved	0.634091	0.190404	0.190404	7.1418	16.8
Abe	32	fed	0.215909	0.0470539	0.0575103	241.644	175.52
GCF 36	32	starved	0.0909091	0.184392	0.0778542	17.74	18.48
GCI 17	32	fed	0.1	0.0234848	0.0167003	584.013	2082.2
David	32	fed	0.504545	0.030303	0.0707071	707.755	8459.18
GBJ 30	32	fed	0.493182	0.0601852	0.077572	710.928	1443.44
Alice	32	fed	0.348485	0.0892256	0.116985	144.989	341.12
Justine	41	fed	0.3606	0.0545	0.0545455	68.854	1141.6
David	41	fed	0.309091	0.0757576	0.0824916	268.478	1460.24
GBJ 30	41	fed	0.136364	0.010101	0.00650954	55.7058	713.08
Clove	41	fed	0.0242424	0.0242424	0.00484848	8.2617	286.2
Abe	41	fed	0.136364	0.0272727	0.0248485	245.878	314.06
GBM 14	41	fed	0.748485	0.146465	0.1367	194.647	1053.69
Alice	41	fed	0.163636	0.0969697	0.0301684	2.7168	874.39
GBM 6	41	fed	0.272727	0.262626	0.110887	122.127	390.52
GCH 18	41	fed	0.163636	0.0727273	0.0533333	216.233	690.8
Carravagio	41	fed	0.0727273	0.0377104	0.0083801	4.5102	112.88
Shade	41	starved	0.0484848	0.0323232	0.00646465	21.4216	51.76
Faize	41	starved	0.121212	0.0969697	0.0280135	7.4951	57.24
Coriander	41	starved	0.0757576	0.0377104	0.0125701	5.1065	133.84
GBN 13	41	fed	0.254545	0.0424242	0.0339394	185.917	608.62
GCA 18	41	starved	0.109091	0.040404	0.026936	11.7726	69.76
Alf	41	starved	0.0757576	0.026936	0.00598578	4	72.48
GBR 17	41	fed	0.00909091	0.0212121	0.00329966	272.502	401.66
Kelly	41	starved	0.157576	0.026936	0.0119716	4.8444	68
GBN 14	41	starved	0.0757576	0.0242424	0.0102357	10.8524	141.16
GBV 53	41	fed	0.0848485	0.0656566	0.0204265	8.2868	83.8
Dahlia	41	fed	0.151515	0.0323232	0.0136476	35.1715	72.16
GBM 19	41	fed	0.360606	0.0801347	0.0694501	38.0284	30.82
GCD 23	41	fed	0.287879	0.0875421	0.128395	239.078	216.7
GCH 20	41	starved	0.0363636	0.0329966	0.00586607	9.6271	187.29
GCG 11	41	starved	0.254545	0.0744108	0.0595286	382.401	1851
GCK 4	41	starved	0.166667	0.0444444	0.0276543	13.3495	165.8

## Sheet: Ytube
FedvsControl	StarvedvsControl	FedvsStarved
F	S	S
C	S	F
C	S	S
NC	S	F
C	S	F
F	C	F
F	C	S
F	S	S
F	S	F
F	C	S
NC	S	S
F	S	NC
C	S	F
F	S	S
F	S	S
F	S	F
F	S	S
F	S	NC
C	C	F
F	S	F

## Sheet: mating
Pair	Treatment	Success	durCop	Cannibalism	durCourt	offspring	fem0Mass	FemMatingMass	femSize	fem0Cond	maleMass	maleSize	matingAge
32	F	0		0	20.65		0.0679	0.0457	4.19	-0.0222	0.0101	5.954	829
24	F	0		0	0.0166667		0.0891	0.0584	4.55	-0.01195	0.009	6.717	654
8	F	1	47.85	0	28.9667	0	0.0548	0.0695	4.2	-0.05561	0.0051	5.965	489
10	F	1	59.6	0	37.35	31	0.0661	0.0282	4.14	-0.02248	0.0093	5.695	555
12	F	1	58.35	0	26.55	16	0.1276	0.0714	4.52	0.027465	0.0087	5.698	622
25	F	1	36.95	0	3.61667	7	0.1242	0.0424	4.61	0.021329	0.0099	7.449	783
34	F	1	59.6	0	8.46667	25	0.1274	0.0744	4.7	0.021793	0.0072	5.38	855
42	F	1	37.05	0	42.4833	29	0.0679	0.0239	4.11	-0.01977	0.0045	6.401	556
43	F	1	19.26	0	148.133	81	0.0558	0.0549	4.18	-0.054	0.0079	7.564	495
44	F	1	31.4	0	27.0667	8	0.0791	0.0382	3.46	0.011189	0.0099	7.449	534
46	F	1	29.13	0	25.65	24	0.0858	0.0579	4.95	-0.02741	0.0124	7.348	542
48	F	1	16.35	0	12.75	0	0.087	0.0644	4.53	-0.01344	0.0093	6.337	657
51	F	1	45.1	0	13.5667	5	0.1046	0.0765	4.78	-0.00344	0.0054	5.764	712
52	F	1	35.86	0	6.33333	14	0.109	0.0767	4.24	0.017377	0.0102	7.294	664
9	F	1	56.5	0	37.3	0	0.0994	0.0672	4.43	0.002001	0.0093	6.295	719
2	F	1	44.31	0	31.5333	0	0.1054	0.0495	4.34	0.010737	0.0108	7.186	639
50	F	1	65.15	0	36.6333	0	0.0888	0.063	4.61	-0.01407	0.008	6.045	639
8	S	0		0	5.75		0.0592	0.0273	4.05	-0.05665	0.0086	6.168	492
10	S	0		0	4.01667		0.0547	0.0178	3.8	-0.02355	0.0073	5.756	555
12	S	1	48.5	0	26.85	0	0.129	0.0422	4.64	0.025217	0.0071	6.394	633
25	S	1	0.18	0	39.7167	0	0.1106	0.0417	4.16	0.021409	0.0099	6.878	784
32	S	1	29.85	0	4.91667	0	0.0699	0.0216	4.22	-0.02112	0.0093	5.714	829
34	S	1	28.8	0	2.68333	0	0.1295	0.0687	4.7	0.023893	0.0097	6.174	851
42	S	1	18.63	0	23.7667	0	0.0635	0.0235	3.91	-0.01809	0.0087	5.698	566
43	S	1	26.2	1	63.7	0	0.0475	0.0163	4.1	-0.05987	0.0062	5.854	503
44	S	1	30.55	0	53.45	0	0.0534	0.022	3.37	-0.01178	0.0059	6.542	552
46	S	0		0	41.8		0.0688	0.031	4.34	-0.02586	0.0061	6.122	559
48	S	1	9.53	0	14.3167	0	0.0841	0.0317	4.41	-0.01269	0.0137	7.296	654
51	S	1	36.55	0	0.35	0	0.0808	0.0305	4.16	-0.00839	0.006	5.171	712
52	S	1	24.7	0	13.9333	0	0.1082	0.0377	4.18	0.018401	0.0086	6.984	660
9	S	1	16.7	0	29.5	0	0.0785	0.0262	4.09	-0.00856	0.0087	6.546	514
2	S	1	22.8	0	10.9167	0	0.1035	0.0327	4.1	0.016133	0.0046	5.944	639
50	S	1	3	0	23.0833	0	0.0484	0.0278	3.86	-0.00127	0.0052	6.425	549
24	S	0		0	41.4333		0.1136	0.03994	4.71	0.007689	0.0063	6.384	744
